# Supplementary material for: Characterization of a Thermophilic and Acidophilic GH78 α-L-Rhamnosidase from Thermotoga sp. 2812B Capable of Efficiently Hydrolyzing a Variety of Natural Flavonoid Diglycosides
Source: Biomolecules. 2025 Dec 31;16(1):68. doi: 10.3390/biom16010068 (PMC12838782; doi:10.3390/biom16010068)
Supplement: Supplementary file 1 [file biomolecules-16-00068-s001.zip]

Archive with 1 entries (1 files):
- biomolecules-4048162-supplementary.pdf
